# Supplementary material for: Plasmalogen Profiling in Porcine Brain Tissues by LC-MS/MS
Source: Foods. 2023 Aug 8;12(16):2990. doi: 10.3390/foods12162990 (PMC10453910; doi:10.3390/foods12162990)
Supplement: Supplementary file 1 [file foods-12-02990-s001.zip]

Archive with 1 entries (1 files):
- foods-2467055-supplementary.pdf
